# Supplementary material for: Detection of anti-M. leprae antibodies in children in leprosy-endemic areas: A systematic review
Source: PLoS Negl Trop Dis. 2021 Aug 27;15(8):e0009667. doi: 10.1371/journal.pntd.0009667 (PMC8428563; doi:10.1371/journal.pntd.0009667)
Supplement: S2 Table — Overview per country of the information gathered from the studies included in this review reporting data on serology for M. leprae-specific antigens. For each study, the country/area, reference number, author, year of publication, test group, age (range), number of children, prevalence of seropositivity (%) for M. leprae antibodies, sample, test target and laboratory assay are reported. *Estimated from graph/figure. Ab: antibody; CP: contact population from a leprosy colony; ELISA: enzyme-linked immunosorbent assay; F: females; GPAT: gelatin particle agglutination test; HER: children from reported high-endemic region; IgA: immunoglobulin A; IgG: immunoglobulin G; IgM: immunoglobulin M; LER: children from reported low-endemic region; LID-1: leprosy IDRI diagnostic-1; M: males; (N)D-O-BSA: (natural) disaccharide-octyl bovine serum albumin; ND-O-HSA: natural disaccharide-octyl human serum albumin; ND-O-LID: semi-synthetic disaccharide attached to the octyl radical, which mimics PGL-I, conjugated with two fusion proteins, ML0304 and ML0331, forming LID; NTO: natural trisaccharide-octyl; NT-P-BSA: natural trisaccharide phenylpropionyl bovine serum albumin; PGL-I: phenolic glycolipid-I; ref. no.: reference number; UCP-LFA: up-converting phosphor lateral flow assay. (XLSX) [file pntd.0009667.s002.xlsx]

## Sheet: Sheet1
North Brazil
Country/Area	Ref. no.	Author	Year of publication	Study population			Seropositivity (%)			Applied methods
				Test group	Age (years)	Number				Sample	Test target	Assay
Pará	42	Barreto	2011	schoolchildren	< 15	school A: 49	school A	63.3		plasma	anti-PGL-I IgM	ELISA
						school B: 47	school B	57.4
				household contacts		68	44.1
Pará	43	Barreto	2015	schoolchildren	6 - 14	134	77.6			plasma	anti-PGL-I IgM	ELISA
Pará	45	van Hooij	2018	schoolchildren	< 15	207	6.0			stimulated whole blood supernatant	anti-PGL-I (anti-ND-O-HSA) IgM	UCP-LFA
Southeast Brazil (1)
Country/Area	Ref. no.	Author	Year of publication	Study population			Seropositivity (%)			Applied methods
				Test group	Age (years)	Number				Sample	Test target	Assay
Minas Gerais, Espiríto Santo and Santa Catarina	36	Bührer-Sékula	2008	schoolchildren	10 - 14	7.073	ELISA		ML dipstick	fingerprick blood and serum	anti-PGL-I (anti-ND-O-BSA) IgM	ELISA/ML dipstick
							Minas Gerais	18.6	14.2
								23.0	-
								15.0	12.8
							Espiríto Santo	24.0	14.4
								14.0	10.1
								15.0	17.4
							Santa Catarina	16.9	14.2
								12.0	12.5
								12.0	8.5
Minas Gerais	48	Ferreira	2008	household contacts	< 8	333	12.3			fingerprick blood	anti-PGL-I (anti-NT-P-BSA) IgM	ML-flow test
Minas Gerais	49	Andrade	2008	household contacts	≤ 15	867	17.8			fingerprick blood	anti-PGL-I (anti-NT-P-BSA) IgM	ML-flow test
Southeast Brazil (2)
Minas Gerais	46	da Conceição	2011	residents from a leprosy endemic population	7 - 14	355	1.4			fingerprick blood	anti-PGL-I (anti-NT-P-BSA) IgM	ELISA
Minas Gerais	50	Carvalho	2015	household contacts	7 - 14	102	18.6			fingerprick blood or serum	anti-PGL-I (anti-NT-P-BSA) IgM	ML-flow test
Minas Gerais	47	Ribeiro	2019	schoolchildren	7 - 14	358	10.1			serum	anti-PGL-I (NDO-HSA) IgM	ELISA
Rio de Janeiro	52	Düppre	2008	household contacts	0 - 10	306	14.7			serum	anti-PGL-I (anti-ND-O-BSA) IgM, anti-PGL-I (anti-NT-P-BSA) IgM	ML-dipstick/ML-flow test
São Paulo	51	Wambier	2016	household contacts	< 14	100	18.0			serum	anti-PGL-I (anti-ND-O-BSA) IgM	ELISA
Midwest Brazil
Country/Area	Ref. no.	Author	Year of publication	Study population			Seropositivity (%)			Applied methods
				Test group	Age (years)	Number				Sample	Test target	Assay
Midwest	53	Limeira	2013	household contacts of MB leprosy cases	< 15	15	0.0			blood (fingerprick)	anti-PGL-I (anti-NT-P-BSA) IgM	ML-flow test
Mato Grosso	54	Gomes	2019	household contacts and neighbourhood contacts	< 15	household contacts: 50	4.0			whole blood	anti-NDO-LID IgM and IgG	NDO-LID rapid test
						neighbourhood contacts: 160	6.9
Northeast Brazil
Country/Area	Ref. no.	Author	Year of publication	Study population			Seropositivity (%)			Applied methods
				Test group	Age (years)	Number				Sample	Test target	Assay
Ceará	55	Lourenço	2017	household contacts	< 15	101	33.7			fingerprick blood	anti-PGL-I (anti-NT-P-BSA) IgM	ML-flow test
Alagoas	56	TiemiNagao-Dias	2019	contacts	4 - 15	68	IgM	IgA	IgG	serum	anti-PGL-I IgM, IgA and IgG	ELISA
							2015: 46.7	2015: 4.4	2015: 2.2
							2016: 40.0	2016: 0.0	2016: 0.0
							2017: 46.7	2017: 6.6	2017: 0.0
Colombia
Country/Area	Ref. no.	Author	Year of publication	Study population			Seropositivity (%)			Applied methods
				Test group	Age (years)	Number				Sample	Test target	Assay
Colombia	57	Cardona-Castro	2008	household contacts	< 15	49	51.0			serum	anti-PGL-I IgM	ELISA
New Caledonia
Country/Area	Ref. no.	Author	Year of publication	Study population			Seropositivity (%)			Applied methods
				Test group	Age (years)	Number				Sample	Test target	Assay
New Caledonia	58	Desforges	1989	household contacts	< 10	15	NDO	26.7		serum	anti-PGL-I (anti-NDO & anti-NTO) IgM	ELISA
							NTO	13.3
French Polynesia
Country/Area	Ref. no.	Author	Year of publication	Study population			Seropositivity (%)			Applied methods
				Test group	Age (years)	Number				Sample	Test target	Assay
French Polynesia	59	Chanteau	1993	family contacts	< 10	~ 20*	male	~ 18.0*		serum	anti-PGL-I (anti-NT-P-BSA) IgM	ELISA
							female	~ 23.0*
Papua New Guinea
Country/Area	Ref. no.	Author	Year of publication	Study population			Seropositivity (%)			Applied methods
				Test group	Age (years)	Number				Sample	Test target	Assay
Papua New Guinea	61	Bagshawe	1990	residents of Kalo village in 1984 or 1986	< 10	1984: 62	1984	21.0		serum	anti-PGL-I IgM	ELISA
						1986: 62	1986	30.6
Ethiopia
Country/Area	Ref. no.	Author	Year of publication	Study population			Seropositivity (%)			Applied methods
				Test group	Age (years)	Number				Sample	Test target	Assay
Ethiopia	62	Menzel	1987	contacts and controls from a leprosy endemic area	6 - 14	40	contacts	50.0		plasma	anti-PGL-I (anti-D-O-BSA) IgM	ELISA
							controls	35.7
Nepal
Country/Area	Ref. no.	Author	Year of publication	Study population			Seropositivity (%)			Applied methods
				Test group	Age (years)	Number				Sample	Test target	Assay
Nepal	63	Soares	1994	close contacts	< 15	93	1.1			serum	anti-PGL-I (anti-dBSA) IgM	ELISA
India
Country/Area	Ref. no.	Author	Year of publication	Study population			Seropositivity (%)			Applied methods
				Test group	Age (years)	Number				Sample	Test target	Assay
South	64	Krishnamurthy	1991	contacts	< 15		male	female		fingerprick blood	anti-PGL-I (ND-O-BSA) IgM	ELISA
						age 0 - 4: 48	12.5	7.7
						age 5 - 9: 75	7.0	28.1
						age 10 - 14: 56	10.6	23.8
				non-contacts from the same area		age 0 - 4: 467	5.1	7.1
						age 5 - 9: 586	15.2	13.8
						age 10 - 14: 511	16.7	14.1
Mumbai	65	Shah	1994	children from low endemic region (LER) and high endemic region (HER) and a contact population from a leprosy colony (CP)	10 - 14	LER: 71	0.0			whole blood	anti-PGL-I (anti-ND-BSA) IgM	ELISA
						HER: 1495	6.9
						CP: 140	21.4
Indonesia
Country/Area	Ref. no.	Author	Year of publication	Study population			Seropositivity (%)			Applied methods
				Test group	Age (years)	Number				Sample	Test target	Assay
South Sulawesi	68	van Beers	1994	contacts and non-contacts from a leprosy endemic area	< 10	~ 370*	IgM-PGL-I	IgG-PGL-I	MLPA	serum	anti-PGL-I (anti-NT-P-BSA) IgM and IgG	ELISA/MLPA
							~ 37.0 - 40.0*	~ 6.0*	~ 35.0 - 37.0*
Sulawesi	35	van Beers	1999	schoolchildren	10 - 12	2.835	area			serum	anti-PGL-I (NT-P-BSA) IgM	MLPA
							1	26.0
							2	28.0
							3	26.0
							4	7.0
							5	7.0
South Sulawesi	73	Bakker	2005	inhabitants of island Kembanglemari	0 - 5	7	14.3			serum	anti-PGL-I (anti-NT-P-BSA) IgM	ELISA
South Sulawesi	74	Putri	2010	schoolchildren	7 - 10	58	2007	39.7		serum	anti-PGL-I IgM	ELISA
							2010	48.3
South Sulawesi	75	Rachmawati	2013	schoolchildren	9 - 12	low land: 40	57.5			fingerprick blood	anti-PGL-I (anti-ND-O-BSA) IgM	ELISA
						high land: 40	40.0
East Java	76	Adriaty	2020	schoolchildren	9 - 13	530	Pacitan	8.3		serum	anti-PGL-I (anti-NT-P-BSA) IgM	ELISA
							Lamongan	48.0
Vietnam
Country/Area	Ref. no.	Author	Year of publication	Study population			Seropositivity (%)			Applied methods
				Test group	Age (years)	Number				Sample	Test target	Assay
Vietnam	66	Khang	2018	controls from a non-endemic area and household contacts	< 15	controls: 78	2.5			serum	anti-PGL-I (anti-NT-P-BSA) Ab	GPAT kit
						household contacts: 264	17.0
