# Supplementary material for: Detection of anti-M. leprae antibodies in children in leprosy-endemic areas: A systematic review
Source: PLoS Negl Trop Dis. 2021 Aug 27;15(8):e0009667. doi: 10.1371/journal.pntd.0009667 (PMC8428563; doi:10.1371/journal.pntd.0009667)
Supplement: S3 Table — Overview of the details of the methods used in the studies (n = 30) reporting serology data on M. leprae-specific antibodies in children. For each study, the reference number, author, year of publication, country, sample, test target, nature of the test target, antibody isotype, assay, readout, dilution, cut-off and cut-off explanation are listed. Ab: antibody; CP: contact population from a leprosy colony; ELISA: enzyme-linked immunosorbent assay; F: females; GPAT: gelatin particle agglutination test; HER: children from reported high-endemic region; IgA: immunoglobulin A; IgG: immunoglobulin G; IgM: immunoglobulin M; LER: children from reported low-endemic region; LID-1: leprosy IDRI diagnostic-1; M: males; (N)D-O-BSA: (natural) disaccharide-octyl bovine serum albumin; ND-O-HSA: natural disaccharide-octyl human serum albumin; ND-O-LID: semi-synthetic disaccharide attached to the octyl radical, which mimics PGL-I, conjugated with two fusion proteins, ML0304 and ML0331, forming LID; NTO: natural trisaccharide-octyl; NT-P-BSA: natural trisaccharide phenylpropionyl bovine serum albumin; OD: optical density; PGL-I: phenolic glycolipid-I; ref. no.: reference number; UCP-LFA: up-converting phosphor lateral flow assay. (XLSX) [file pntd.0009667.s003.xlsx]

## Sheet: Sheet1
Ref. no.	Author	Year of publication	Country (area)	Applied methods
				Sample	Test target	Synthetic/native target	Antibody	Assay	Read out	Sample dilution	Cut-off	Cut-off explanation
62	Menzel	1987	Ethiopia	plasma	anti-PGL-I (anti-D-O-BSA) Ab	synthetic	IgM	ELISA	quantitative	1:100	OD > 6% of lepromatous serum pool	> 6% of lepromatous serum pool
58	Desforges	1989	New Caledonia	serum	anti-PGL-I (anti-NDO & anti-NTO) Ab	synthetic	IgM	ELISA	quantitative	1:250	NDO: OD ≥ 0.174	mean OD + 2 standard deviations (from sera from negative controls)
											NTO: OD ≥ 0.257
61	Bagshawe	1990	Papua New Guinea	serum	anti-PGL-I Ab	native	IgM	ELISA	quantitative	1:100	OD ≥ 20% of positive control	OD ≥ 20% of positive control
64	Krishnamurthy	1991	India (South)	fingerprick blood	anti-PGL-I (ND-O-BSA) Ab	synthetic	IgM	ELISA	quantitative	1:40	OD > 0.200	mean OD + 3 standard deviations (from sera from healthy persons in this area)
59	Chanteau	1993	French Polynesia	serum	anti-PGL-I (anti-NT-P-BSA) Ab	synthetic	IgM	ELISA	quantitative	1:250	OD > 0.200	mean OD + 2 standard deviations (from 400 sera from healthy Polynesians)
68	van Beers	1994	Indonesia (Sulawesi)	serum	anti-PGL-I (anti-NT-P-BSA) Ab	synthetic	IgG and IgM	ELISA	quantitative	not reported	OD ≥ 0.380	the 95-percentile of the OD values obtained with sera from non-endemic controls from Japan
						synthetic	IgM	MLPA	quantitative		titer ≥ 1:32
65	Shah	1994	India	whole blood	anti-PGL-I (anti-ND-BSA) Ab	synthetic	IgM	ELISA	quantitative	not reported	OD ≥ 0.225	not reported
63	Soares	1994	Nepal	serum	anti-PGL-I (anti-dBSA) Ab	synthetic	IgM	ELISA	quantitative	1:50	OD > 0.199	mean OD + 3 standard deviations (from sera from 91 healthy Nepali subjects)
73	Bakker	2005	Indonesia (South Sulawesi)	serum	anti-PGL-I (anti-NT-P-BSA) Ab	synthetic	IgM	ELISA	quantitative	1:500	OD ≥ 0.2	not reported
36	Bührer-Sékula	2008	Brazil	fingerprick blood and serum	anti-PGL-I (anti-ND-O-BSA) Ab	synthetic	IgM	ELISA	quantitative	1:100	OD ≥ 0.150	mean OD + 2 standard deviations (from sera from normal controls)
								ML-dipstick	qualitative	not reported	not reported	not reported
57	Cardona-Castro	2008	Colombia	serum	anti-PGL-I Ab	native	IgM	ELISA	quantitative	1:300	OD > 0.115	mean OD + 3 standard deviations (from sera from 75 healthy subjects from general population)
74	Putri	2010	Indonesia (South Sulawesi)	serum	anti-PGL-I Ab	not reported	IgM	ELISA	quantitative	not reported	≥ 605 U/mL	80-90% from the lowest yield as the cut-off value
42	Barreto	2011	Brazil (Pará)	plasma	anti-PGL-I Ab	native	IgM	ELISA	quantitative	1:200	OD > 0.295	mean OD + 3 standard deviations (from sera from 14 healthy subjects from the same hyperendemic area)
46	da Conceição	2011	Brazil	fingerprick blood	anti-PGL-I (anti-NT-P-BSA) Ab	synthetic	IgM	ELISA	quantitative	1:300	OD > 0.2	not reported
75	Rachmawati	2013	Indonesia (South Sulawesi)	fingerprick blood	anti-PGL-I (anti-ND-O-BSA) Ab	synthetic	IgM	ELISA	quantitative	not reported	≥ 605 U/mL	80-90% from the lowest yield as the cut-off value
43	Barreto	2015	Brazil (Amazon)	plasma	anti-PGL-I Ab	native	IgM	ELISA	quantitative	1:200	OD > 0.295	mean OD + 3 standard deviations (from sera from 14 healthy subjects from the same hyperendemic area)
51	Wambier	2016	Brazil (São Paulo)	serum	anti-PGL-I (anti-ND-O-BSA) Ab	synthetic	IgM	ELISA	quantitative	1:100	ELISA index ≥ 1.0	mean OD + 3 standard deviations (from sera from 35 healthy control subjects)
56	TiemiNagao-Dias	2019	Brazil (Alagoas)	serum	anti-PGL-I Ab	native	IgG	ELISA	quantitative	1:200	ELISA index ≥ 1.2	obtained from 50 (non-leprosy) healthy blood seronegative donors to HIV, Chagas, hepatitis B and C, HTLV, syphilis
							IgM			1:200	ELISA index ≥ 1.2
							IgA			1:50	ELISA index ≥ 1.1
47	Ribeiro	2019	Brazil (Minas Gerais)	serum	anti-PGL-I (anti-NDO-HSA) Ab	synthetic	IgM	ELISA	quantitative	1:300	ELISA index ≥ 1.1	mean OD + 3 standard deviations (from sera from 3 negative controls)
76	Adriaty	2020	Indonesia (East Java)	serum	anti-PGL-I (anti-NT-P-BSA) Ab	synthetic	IgM	ELISA	quantitative	1:300	≥ 605 U/mL	80-90% from the lowest yield as the cut-off value
35	van Beers	1999	Indonesia (Sulawesi)	serum	anti-PGL-I (anti-NT-P-BSA) Ab	synthetic	IgM	MLPA	quantitative	not reported	serum dilution ≥1:32	not reported
48	Ferreira	2008	Brazil (Minas Gerais)	fingerprick blood	anti-PGL-I (anti-NT-P-BSA) Ab	synthetic	IgM	ML-flow test	qualitative	not reported	not reported	not reported
49	Andrade	2008	Brazil (Minas Gerais)	fingerprick blood	anti-PGL-I (anti-NT-P-BSA) Ab	synthetic	IgM	ML-flow test	qualitative	not reported	not reported	not reported
52	Düppre	2008	Brazil (Rio de Janeiro)	serum	anti-PGL-I Ab	synthetic	IgM	ML-dipstick	qualitative	not reported	not reported	not reported
								ML-flow test
53	Limeira	2013	Brazil (Midwest)	blood (fingerprick)	anti-PGL-I (anti-NT-P-BSA)	synthetic	IgM	ML-flow test	qualitative	not reported	not reported	not reported
50	Carvalho	2015	Brazil (Minas Gerais)	fingerprick blood or serum	anti-PGL-I (anti-NT-P-BSA) Ab	synthetic	IgM	ML-flow test	qualitative	not reported	not reported	not reported
55	Lourenço	2017	Brazil (Ceará)	fingerprick blood	anti-PGL-I (anti-NT-P-BSA) Ab	synthetic	IgM	ML-flow test	qualitative	not reported	not reported	not reported
45	van Hooij	2018	Brazil (Pará)	stimulated whole blood supernatant	anti-PGL-I (anti-ND-O-HSA) Ab	synthetic	IgM	UCP-LFA	quantitative	1:50	ratio > 0.205	Youden's index
66	Khang	2018	Vietnam	serum	anti-PGL-I (anti-NT-P-BSA) Ab	synthetic	not reported	GPAT kit	qualitative	not reported	serum dilution ≥ 1:32	not reported
54	Gomes	2019	Brazil (Mato Grosso)	whole blood	anti-NDO-LID Ab	synthetic	IgG and IgM	NDO-LID rapid test	qualitative	not reported	readings > 10	sensitivity of 87% obtained with MB leprosy patient samples and control samples
