# Supplementary material for: Detection of anti-M. leprae antibodies in children in leprosy-endemic areas: A systematic review
Source: PLoS Negl Trop Dis. 2021 Aug 27;15(8):e0009667. doi: 10.1371/journal.pntd.0009667 (PMC8428563; doi:10.1371/journal.pntd.0009667)
Supplement: S4 Table — Results of the longitudinal studies included in the review. For each study, the reference number, the author, year of publication, country (area), test group, age in years, number of participants, follow-up period, type of follow-up, seropositivity and development of disease results are shown (when available). IgA: immunoglobulin A; IgG: immunoglobulin G; IgM: immunoglobulin M; sero+: seropositive; sero-: seronegative. (XLSX) [file pntd.0009667.s004.xlsx]

## Sheet: Sheet1
Ref. no.	Author	Year of publication	Country (area)	Study population			Follow-up period	Intra-individual or cross-sectional	Study objective	Test group	Seropositivity (%)			Development of disease
				Test group	Age (years)	Number of children
61	Bagshawe	1990	Papua New Guinea	residents of Kalo village	< 10	62	2 years	intra-individual	study relation between serum anti-PGL-I with development of clinical leprosy	1984	21.0			not reported for this age group
										1986	30.6
58	Desforges	1989	New Caledonia	household contacts	< 10	15	3 years (only for 9 individuals under 20)	intra-individual	define populations at risk of developing leprosy in household contacts	no longitudinal results on seropositvity reported for this age group				2 (among individuals below 20)
59	Chanteau	1993	French Polynesia	family contacts	< 10	~ 20*	10 years	intra-individual	assess usefulness, feasibility and predictive value of the ELISA IgM anti-PGL-I for the diagnosis of early leprosy under field conditions	no longitudinal results on seropositvity reported for this age group				not reported for this age group
63	Soares	1994	Nepal	close contacts	< 15	93	6 months	intra-individual	assess the role of anti-PGL- l in assisting with early diagnosis in close contacts of leprosy patients	month 0	1.1			0
										month 6	0.0
35	van Beers	1999	Indonesia (Sulawesi)	schoolchildren	10 - 12	2.835	3 years	cross-sectional	evaluate the validity of extrapolation of the seroprevalence in schoolchildren 10 to 12 years old as a proxy indicator for the level of leprosy endemicity	1994	28.0			5
										1997	28.0
74	Putri	2010	Indonesia (South Sulawesi)	schoolchildren	7 - 10	58	3 years	intra-individual	observe the change of serological pattern of leprosy in a group of inhabitants who live in a leprosy-endemic area	2007	39.7			0
										2010	48.3
53	Limeira	2013	Brazil (Midwest)	household contacts	< 15	15	30 days	intra-individual	determine applicability of anti-PGL-I IgM antibody detection, using ML-flow as assistant tool for detection of leprosy infection in asymptomatic household contacts of MB leprosy cases	no longitudinal results on seropositvity reported for this age group				not reported for this age group
43	Barreto	2015	Brazil (Amazon)	schoolchildren	6 - 14	134	2 years	intra-individual	describe/evaluate a targeted screening strategy for early diagnosis of leprosy, involving school-based active clinical surveillance in high risk areas, accompanied by regular follow-up of HHC/families guided by anti-PGL-I IgM serologic data	no longitudinal results on seropositvity reported for this age group				11 (of which 5 sero-)
66	Khang	2018	Vietnam	controls and household contacts	< 15	controls: 78	5 years	intra-individual	evaluate the value of GPAT using NT-P-BSA in early detection of leprosy	no longitudinal results on seropositvity reported for this age group				12 (all sero+)
						household contacts: 264
56	TiemiNagao-Dias	2019	Brazil (Alagoas)	contacts	4 - 15	68	3 years	intra-individual	assess serum anti-PGL-1 IgG, IgM, and IgA in a 3-year follow-up study of 4–15-year-old leprosy contacts	year	IgM	IgA	IgG	8 (of which 3 sero-)
										2015	46.7	4.4	2.2
										2016	40.0	0.0	0.0
										2017	46.7	6.6	0.0
